# Supplementary material for: The Integration of Proteome-Wide PTM Data with Protein Structural and Sequence Features Identifies Phosphorylations that Mediate 14-3-3 Interactions
Source: J Mol Biol. Author manuscript; Available in PMC 2023 Apr 13. (PMC10099770; doi:10.1016/j.jmb.2022.167890)
Supplement: Supplementary table/dataset 2 [file NIHMS1881042-supplement-Supplementary_table_dataset_2.xlsx]

## Sheet: Sheet1
Uniprot Name	Uniprot ID	Site	Residue	Motif Sequence	PMID
RHG32_HUMAN	A7KAX9	1796	S	VIHLRSKsDPGKTGL	20308060
MYO1C_HUMAN	O00159	736	S	ALEVRRQsLATKIQA	20141511
HSPB6_HUMAN	O14558	16	S	PSWLRRAsAPLPGLS	20141511
CHK1_HUMAN	O14757	296	S	GFSKHIQsNLDFSPV	20639859
MYPT1_HUMAN	O14974	472	S	AGVTRSAsSPRLSSS	20141511
MDM4_HUMAN	O15151	367	S	PDCRRTIsAPVVRPK	20141511,22556425
PDPK1_HUMAN	O15530	354	T	WENLHQQtPPKLTAY	22544756
MEFV_HUMAN	O15553	242	S	SGKMRPRsLEVTIST	20141511
MEFV_HUMAN	O15553	208	S	VRLRRNAsSAGRLQG	20141511
B2L11_HUMAN	O43521	87	S	FIFMRRSsLLSRSSS	20141511
FOXO3_HUMAN	O43524	32	T	QSRPRSCtWPLQRPE	20141511
FOXO3_HUMAN	O43524	253	S	APRRRAVsMDNSNKY	20141511
KIF1C_HUMAN	O43896	1092	S	PRMRRQRsAPDLKES	20141511
TBCD4_HUMAN	O60343	642	T	QFRRRAHtFSHPPSS	20141511
TBCD4_HUMAN	O60343	341	S	QPRRRHAsAPSHVQP	20141511
F262_HUMAN	O60825	466	S	PVRMRRNsFTPLSSS	20141511
F262_HUMAN	O60825	483	S	IRRPRNYsVGSRPLK	20141511
MITF_HUMAN	O75030	280	S	PGLTISNsCPANLPN	20141511
SNN_HUMAN	O75324	44	S	RLQRISQsEDEESIV	20141511
NCOR1_HUMAN	O75376	2335	S	SKSNSRKsKSPIPGQ	20141511
ULK1_HUMAN	O75385	556	S	GLGCRLHsAPNLSDL	21819378
GRAP2_HUMAN	O75791	262	T	ALMHRRHtDPVQLQA	22105350
BEST1_HUMAN	O76090	358	S	AQFRRA[S]FMGS	29121962
SASH1_HUMAN	O94885	90	S	ELRKRRVsQDLEVEK	20141511
CDK14_HUMAN	O94921	119	S	SPKVRRHsSPSSPTS	16775625
M3K6_HUMAN	O95382	964	S	SPPKRCLsYGGTSQL	20141511
SNAI1_HUMAN	O95863	177	T	KMHIRSHtLPCVCGT	20501852
SNAI1_HUMAN	O95863	11	S	SFLVRKPsDPNRKPN	20501852
PAK4_HUMAN	O96013	99	S	MSVTRSNsLRRDSPP	23841590
PAK4_HUMAN	O96013	181	S	SRDKRPLsGPDVGTP	24501395
ABL1_HUMAN	P00519	735	T	DTEWRSVtLPRDLQS	20141511
ESR1_HUMAN	P03372	294	S	RAANLWPsPLMIKRS	23676274
RAF1_HUMAN	P04049	259	S	SQRQRSTsTPNVHMV	20141511
RAF1_HUMAN	P04049	621	S	PKINRSAsEPSLHRA	20141511
GCR_HUMAN	P04150	134	S	ANLNRSTsVPENPKS	21930780
GCR_HUMAN	P04150	524	T	KTIVPA[T]LPQL	33744286
GCR_HUMAN	P04150	617	S	RSYRQS[S]ANLL	33744286
HG2A_HUMAN	P04233	8	S	MHRRRSRsCREDQKP	20141511
P53_HUMAN	P04637	387	T	HKKLMFKtEGPDSD-	20141511
P53_HUMAN	P04637	366	S	PGGSRAHsSHLKSKK	20141511,9620776
P53_HUMAN	P04637	378	S	SKKGQSTsRHKKLMF	18160410
ITB2_HUMAN	P05107	758	T	NPLFKSAtTTVMNPK	20141511,21876037
ITB1_HUMAN	P05556	788	T	PIYKSAVtTVVNPKY	20141511
K1C18_HUMAN	P05783	34	S	RPVSSAAsVYAGAGG	20141511
TY3H_HUMAN	P07101	19	S	KGFRRAVsELDAKQA	20141511
TY3H_HUMAN	P07101	71	S	RFIGRRQsLIEDARK	20141511
GP1BA_HUMAN	P07359	606	S	RGSLPTFsSSLFLWV	20141511
GP1BA_HUMAN	P07359	575	S	GAALTTAsQTTHLEL	20141511
IGF1R_HUMAN	P08069	1313	S	DPSASSSsLPLPDRH	20141511
GLI1_HUMAN	P08151	640	S	AGVTRRAsDPAQAAD	20141511
WEE2_HUMAN	P0C1S8	557	S	GKSARSSsFTSGERE	11251070
GLI2_HUMAN	P10070	970	S	GGGARRAsDPVRRPD	20141511
GLI3_HUMAN	P10071	1006	S	GHGVRRAsDPVRTGS	20141511
ARAF_HUMAN	P10398	214	S	LQRIRSTsTPNVHMV	20141511
ARAF_HUMAN	P10398	582	S	PKIERSAsEPSLHRT	20141511
TAU_HUMAN	P10636	641	S	KVTSKCGsLGNIHHK	20141511
TAU_HUMAN	P10636	673	S	RVQSKIGsLDNITHV	20141511
TAU_HUMAN	P10636	531	S	GSRSRTPsLPTPPTR	20141511
FGFR1_HUMAN	P11362	779	S	PLDQYSPsFPDTRSS	23564461
ITA4_HUMAN	P13612	1011	S	FFKRQYKsILQEENR	20141511
GFAP_HUMAN	P14136	8	S	MERRRITsAARRSYV	20141511
BRAF_HUMAN	P15056	365	S	GQRDRSSsAPNVHIN	20141511
BRAF_HUMAN	P15056	729	S	PKIHRSAsEPSLNRA	20141511
NCK1_HUMAN	P16333	85	S	GKVKRKPsVPDSASP	22677168
PRLR_HUMAN	P16471	415	T	AGGSKCStWPLPQPS	20141511
ZNF28_HUMAN	P17035	592	S	DKAFRRDsHLAQHQR	20855531
CXA1_HUMAN	P17302	373	S	RASSRASsRPRPDDL	20141511
NELFE_HUMAN	P18615	115	S	PFQRSI[S]ADDD	29523821
TFEB_HUMAN	P19484	211	S	LVGVTSSsCPADLTQ	22692423
SL9A1_HUMAN	P19634	703	S	MSRARIGsDPLAYEP	20141511
HNF1A_HUMAN	P20823	247	S	ECIQRGVsPSQAQGL	23603156
PHOS_HUMAN	P20941	54	S	KEILRQMsSPQSRNG	20141511,23199924
PHOS_HUMAN	P20941	73	S	ERVSRKMsIQEYELI	20141511,23199924
CD11B_HUMAN	P21127	113	S	KEKRRHRsHSAEGGK	20141511
FGFR2_HUMAN	P21802	782	S	PLEQYSPsYPDTRSS	20141511
TGM2_HUMAN	P21980	216	S	RDCSRRSsPVYVGRV	20141511
NR4A1_HUMAN	P22736	351	S	GRRGRLPsKPKQPPD	20141511
COF1_HUMAN	P23528	24	S	DMKVRKSsTPEEVKK	20141511
PTN3_HUMAN	P26045	359	S	PAMRRSLsVEHLETK	20141511
PTN3_HUMAN	P26045	835	S	VRSLRVDsEPVLVHC	20141511
TTP_HUMAN	P26651	186	S	PVLRQSIsFSGLPSG	20141511
TTP_HUMAN	P26651	60	S	RLPGRSTsLVEGRSC	20141511
P85A_HUMAN	P27986	83	S	YIGRKKIsPPTPKPR	21743495
WEE1_HUMAN	P30291	642	S	KKMNRSVsLTIY---	11251070
MPIP1_HUMAN	P30304	178	S	LFTQRQNsAPARMLS	20141511
MPIP2_HUMAN	P30305	323	S	QRLFRSPsMPCSVIR	20141511
MPIP2_HUMAN	P30305	151	S	FAIRRFQsMPVRLLG	21558810
MPIP2_HUMAN	P30305	230	S	AFAQRPSsAPDLMCL	21558810
MPIP3_HUMAN	P30307	216	S	SGLYRSPsMPENLNR	20141511
MPIP3_HUMAN	P30307	263	S	LCLKKTVsLCDITIT	21189416
L1CAM_HUMAN	P32004	1181	S	GEYRSLEsDNEEKAF	20976158
IL3RB_HUMAN	P32927	601	S	LGPPHSRsLPDILGQ	20141511
CTNB1_HUMAN	P35222	552	S	QDTQRRTsMGGTQQQ	20141511,22912335
IRS1_HUMAN	P35568	270	S	EFRPRSKsQSSSNCS	20141511
IRS1_HUMAN	P35568	374	S	PPLNHSRsIPMPASR	20141511
UBP8_HUMAN	P40818	718	S	SKLKRSYsSPDITQA	20141511
CASR_HUMAN	P41180	895	S	TLRRSNVsRKRSSSL	22010828
AQP2_HUMAN	P41181	256	S	EVRRRQ[S]VELH	26645691
CASP2_HUMAN	P42575	164	S	STDTVEHsLDNKDGP	19531356
KSYK_HUMAN	P43405	297	S	ISRIKSYsFPKPGHR	21469132
ACHA4_HUMAN	P43681	467	S	LAKARSLsVQHMSSP	20141511
CDN1B_HUMAN	P46527	157	T	GIRKRPAtDDSSTQN	20141511
YAP1_HUMAN	P46937	127	S	PQHVRAHsSPASLQL	20141511
NRIP1_HUMAN	P48552	102	S	AAKRKRLsDSIMNLN	20141511
NRIP1_HUMAN	P48552	1001	S	CMDNRTFsYPGVVKT	20141511
KC1A_HUMAN	P48729	218	S	LMYFNRTsLPWQGLK	20141511
KC1A_HUMAN	P48729	242	S	KISEKKMsTPVEVLC	20141511
CENPA_HUMAN	P49450	7	S	-MGPRRRsRKPEAPR	23657009
PCY1A_HUMAN	P49585	288	S	KSREFIGsFLEMFGP	20141511
STAR_HUMAN	P49675	195	S	RCAKRRGsTCVLAGM	22427666
NUMB_HUMAN	P49757	276	S	EQLARQGsFRGFPAL	20141511
NUMB_HUMAN	P49757	295	S	SPFKRQLsLRINELP	20141511
RGS3_HUMAN	P49796	943	S	SLRRRTHsEGSLLQE	20141511
TSC2_HUMAN	P49815	1211	S	GNTSWLMsLENPLSP	20141511
TSC2_HUMAN	P49815	1254	S	TALYKSLsVPAASTA	20141511
TSC2_HUMAN	P49815	939	S	SFRARSTsLNERPKS	20412061
ETV1_HUMAN	P50549	216	S	PMYQRQMsEPNIPFP	23774214
RND2_HUMAN	P52198	223	S	IHKDRAKsCNLM---	23622247
PLK1_HUMAN	P53350	330	S	PRFSIAPsSLDPSNR	22202082
PLK1_HUMAN	P53350	597	S	LLSSRSAsNRLKAS-	22202082
ATX1_HUMAN	P54253	775	S	ATRKRRWsAPESRKL	20141511
GEM_HUMAN	P55040	23	S	QPQQQRWsIPADGRH	20141511
GEM_HUMAN	P55040	289	S	AFKLKSKsCHDLSVL	20141511
HDAC4_HUMAN	P56524	246	S	FPLRKTAsEPNLKLR	20141511
HDAC4_HUMAN	P56524	467	S	RPLGRTQsAPLPQNA	20141511
HDAC4_HUMAN	P56524	350	S	LPLYTSPsLPNITLG	22649097
BCAR1_HUMAN	P56945	494	S	TGSWRSPsEPQEPLV	20141511
SIK1_HUMAN	P57059	186	S	PLSTWCGsPPYAAPE	16306228
MLF1_HUMAN	P58340	34	S	RQMIRSFsEPFGRDL	20141511,22151054,23271436
RND3_HUMAN	P61587	240	S	LRKDKAKsCTVM---	23622247
RND3_HUMAN	P61587	210	S	KNVKRNKsQRATKRI	23622247
RND3_HUMAN	P61587	218	S	QRATKRIsHMPSRPE	23622247
H31_HUMAN	P68431	29	S	ATKAARKsAPATGGV	20141511
H31_HUMAN	P68431	11	S	TKQTARKsTGGKAPR	20141511
3BP2_HUMAN	P78314	225	S	SDMPRAHsFTSKGPG	20141511
3BP2_HUMAN	P78314	278	S	PATPRRMsDPPLSTM	20141511
SRPK2_HUMAN	P78362	492	T	PSHDRSRtVSASSTG	20141511
GPSM2_HUMAN	P81274	408	S	PKLGRRHsMENMELM	20933426
FOXO4_HUMAN	P98177	197	S	APRRRAAsMDSSSKL	20141511
FOXO4_HUMAN	P98177	32	T	QSRPRSCtWPLPRPE	20141511
CDK16_HUMAN	Q00536	119	S	EDINKRLsLPADIRL	20141511
MDM2_HUMAN	Q00987	166	S	SSRRRAIsETEENSD	20141511
MDM2_HUMAN	Q00987	186	S	RQRKRHKsDSISLSF	20141511
KPCE_HUMAN	Q02156	368	S	NNIRKALsFDNRGEE	20141511
KPCE_HUMAN	Q02156	346	S	SEEDRSKsAPTSPCD	20141511
KIF23_HUMAN	Q02241	814	S	LRHRRSRsAGDRWVD	20451386
RON_HUMAN	Q04912	1394	S	VRRPRPLsEPPRPT-	20141511
BTK_HUMAN	Q06187	51	S	FERGRRGsKKGSIDV	23754751
BTK_HUMAN	Q06187	495	T	EMRHRFQtQQLLEMC	23754751
TISB_HUMAN	Q07352	92	S	RFRDRSFsEGGERLL	20141511
TISB_HUMAN	Q07352	203	S	PRLQHSFsFAGFPSA	20141511
KLC1_HUMAN	Q07866	545	S	GGEEVSMsVEWNGGV	21725060
SOS1_HUMAN	Q07889	1134	S	PHGPRSAsVSSISLT	22827337
SOS1_HUMAN	Q07889	1161	S	PPRRRPEsAPAESSP	22827337
FOXO1_HUMAN	Q12778	24	T	LPRPRSCtWPLPRPE	20141511
FOXO1_HUMAN	Q12778	256	S	SPRRRAAsMDNNSKF	20141511
AKP13_HUMAN	Q12802	1565	S	LSPFRRHsWGPGKNA	20141511
TIAM1_HUMAN	Q13009	172	S	FKKKRSKsADIWRED	19899799
TRI32_HUMAN	Q13049	651	S	SYHLRRYsTP-----	23444366
LCP2_HUMAN	Q13094	376	S	SSFPQSAsLPPYFSQ	20141511,22902619
ZBT17_HUMAN	Q13105	428	S	DYCGRSFsDPTSKMR	20141511
ZBT17_HUMAN	Q13105	291	T	ARGLRSGtYGDRTES	20141511
MK07_HUMAN	Q13164	486	S	LKAALLKsLRSRLRD	20141511
SKP2_HUMAN	Q13309	72	S	PPRKRLKsKGSDKDF	20141511
GRB10_HUMAN	Q13322	428	S	STPVRSVsENSLVAM	20141511
CTBP1_HUMAN	Q13363	158	S	REGTRVQsVEQIREV	22366688
TNK1_HUMAN	Q13470	502	S	MKGISR[S]LESV	34504101
RIN1_HUMAN	Q13671	351	S	RPLLRSMsAAFCSLL	20141511
SPTA2_HUMAN	Q13813	1302	S	TAERLIQsHPESAED	20598904
SRC8_HUMAN	Q14247	298	S	EKLAKHEsQQDYSKG	20363754
PDE3A_HUMAN	Q14432	428	S	IPKRLRRsLPPGLLR	20141511
BECN1_HUMAN	Q14457	234	S	AQYQREYsEFKRQQL	23112296
BECN1_HUMAN	Q14457	295	S	FRLGRLPsVPVEWNE	23112296
KANK1_HUMAN	Q14678	325	S	GVRKRSYsAGNASQL	20141511
LPIN1_HUMAN	Q14693	285	S	SGSRPS[T]PKSD	30617183
LPIN1_HUMAN	Q14693	287	S	RPSTPK[S]DSEL	30617183
NFAC4_HUMAN	Q14934	272	S	PCGKRRYsSSGTPSS	20141511
NFAC4_HUMAN	Q14934	289	S	PALSRRGsLGEEGSE	20141511
NMDE3_HUMAN	Q14957	1081	S	GSRPRHAsLPSSVAE	20141511
RHG19_HUMAN	Q14CB8	422	S	KRARSR[S]FSGL	29420299
KS6A1_HUMAN	Q15418	154	S	GDLFTRLsKEVMFTE	20141511
TESK1_HUMAN	Q15569	437	S	TPARRCRsLPSSPEL	20141511
STK11_HUMAN	Q15831	336	T	KDRWRSMtVVPYLED	22575644
SNAT_HUMAN	Q16613	31	T	PSCQRRHtLPASEFR	20141511
SNAT_HUMAN	Q16613	205	S	HPFLRRNsGC-----	20141511
H31T_HUMAN	Q16695	11	S	TKQTARKsTGGKAPR	22391560
H31T_HUMAN	Q16695	29	S	ATKVARKsAPATGGV	22391560
TPD53_HUMAN	Q16890	137	S	YSIRHSIsMPAMRNS	20141511
RHG31_HUMAN	Q2M1Z3	1106	S	GKNRPS[S]LNLD	29545927
RHG31_HUMAN	Q2M1Z3	1178	S	LTGRRN[S]APVS	29545927
RGPA2_HUMAN	Q2PPJ7	715	T	PMRFRSAtTSGAPGV	23386617
CRTC2_HUMAN	Q53ET0	171	S	SALNRTSsDSALHTS	20141511
SMAG2_HUMAN	Q5PRF9	642	S	SSVQRTHsLPVHSSP	21725060
LRRK2_HUMAN	Q5S007	935	S	NLQRHSNsLGPIFDH	20659021,22723946
LRRK2_HUMAN	Q5S007	910	S	LVKKKSNsISVGEFY	22723946
DAB2P_HUMAN	Q5VWQ8	728	S	PSPARSSsYSEANEP	20141511
TET2_HUMAN	Q6N021	99	S	GIKRTV[S]EPSL	31901078
KLC3_HUMAN	Q6P597	431	S	QALRRSSsLSKIRES	21725060
KLC3_HUMAN	Q6P597	466	S	AGMKRAMsLNTLNVD	21725060
RHDF2_HUMAN	Q6PJF5	83 (113)	S	GFRRQA[S]LSQS	29045841
LRFN4_HUMAN	Q6PJG9	585	S	PRPQRSCsLDLGDAG	22677168
LRFN4_HUMAN	Q6PJG9	610	S	AWARRSHsVHGGLLG	22677168
RICTR_HUMAN	Q6R327	1135	T	NRRIRTLtEPSVDFN	20141511
PADI6_HUMAN	Q6TGC4	446	S	IGSSFYPsAEGRAMS	22634725
MARK2_HUMAN	Q7KZI7	400	S	HKVQRSVsANPKQRR	20141511
MARK2_HUMAN	Q7KZI7	596	T	RGVSSRStFHAGQLR	20141511
ATG9A_HUMAN	Q7Z3C6	761	S	SIPRSA[S]YPCA	25266655
KCNKI_HUMAN	Q7Z418	252	S	QAMERSNsCPELVLG	20141511
RHG22_HUMAN	Q7Z5H3	16	S	ARRARSKsLVMGEQS	21969604
RHG22_HUMAN	Q7Z5H3	395	S	LPAHRTSsLDGAAVA	21969604
TBCD1_HUMAN	Q86TI0	237	S	RPMRKSFsQPGLRSL	20141511
TBCD1_HUMAN	Q86TI0	596	T	AFRRRANtLSHFPIE	20141511
NOXA1_HUMAN	Q86UR1	172	S	DQVQRRGsLPPRQVP	20141511
NOXA1_HUMAN	Q86UR1	461	S	VPAGPRMsGAPGRLP	20141511
RIMS1_HUMAN	Q86UR5	357	S	DYQTRYRsDPNLARY	20141511
RIMS1_HUMAN	Q86UR5	265	S	QASSRSRsEPPRERK	20141511
PACS2_HUMAN	Q86VP3	437	S	GRRGRSTsLKERQAA	20141511
LSR_HUMAN	Q86X29	493	S	ARRPRARsVDALDDL	20141511
KSR1_HUMAN	Q8IVT5	309	S	PTLTRSKsHESQLGN	20141511
KSR1_HUMAN	Q8IVT5	404	S	TRLRRTEsVPSDINN	20141511
TPH2_HUMAN	Q8IWU9	19	S	YWARRGFsLDSAVPE	20141511
TPH2_HUMAN	Q8IWU9	104	S	RKSRRRSsEVEIFVD	20141511
REM2_HUMAN	Q8IYK8	68	S	GAPRRRGsMPVPYKH	20141511
REM2_HUMAN	Q8IYK8	333	S	FFKQRSRsCHDLSVL	20141511
RPTOR_HUMAN	Q8N122	722	S	PRLRSVSsYGNIRAV	20141511
RPTOR_HUMAN	Q8N122	792	S	DKMRRASsYSSLNSL	20141511
KKCC1_HUMAN	Q8N5S9	74	S	SLSARKLsLQERPAG	20141511
HJURP_HUMAN	Q8NCD3	486	S	GLETRRLsLPSSKAK	20141511
ZNRF1_HUMAN	Q8ND25	50	S	AMGLRSRsVSSVAGM	22797923
CCNY_HUMAN	Q8ND76	100	S	IARKYS[S]CSTI	26205494
CCNY_HUMAN	Q8ND76	326	S	ARKRSA[S]ADNL	26205494
ZNRF2_HUMAN	Q8NHG8	19	S	NGRTRAYsGSDLPSS	20141511
ZNRF2_HUMAN	Q8NHG8	82	S	PAAPRSRsLGGAVGS	22797923
HDAC7_HUMAN	Q8WUI4	155	S	FPLRKTVsEPNLKLR	20141511
HDAC7_HUMAN	Q8WUI4	358	S	WPLSRTRsEPLPPSA	20141511
SSH1_HUMAN	Q8WYL5	978	S	SPLKRSHsLAKLGSL	20141511,19567672
SSH1_HUMAN	Q8WYL5	937	S	SNLTRSSsSDSIHSV	20141511,19567672
SSH1_HUMAN	Q8WYL5	834	S	KELERLKsVPADPAP	21857021
RUBIC_HUMAN	Q92622	248	S	GSERRSTsFPLSGPP	22423967
RND1_HUMAN	Q92730	228	S	FKKEKAKsCSIM---	23622247
BAD_HUMAN	Q92934	75	S	EIRSRHSsYPAGTED	20141511
BAD_HUMAN	Q92934	99	S	PFRGRSRsAPPNLWA	20141511
ARHG2_HUMAN	Q92974	886	S	PVDPRRRsLPAGDAL	20141511
ARHG2_HUMAN	Q92974	114	T	SVSLRSKtTIRERPS	20141511
AKTS1_HUMAN	Q96B36	183	S	PTQQYAKsLPVSVPV	20141511
AKTS1_HUMAN	Q96B36	246	T	LPRPRLNtSDFQKLK	20141511
DDT4L_HUMAN	Q96D03	98	T	DVLRLSStEPCGLRG	20141511
EDC3_HUMAN	Q96F86	161	S	SFRRRHNsWSSSSRH	20141511
JUB_HUMAN	Q96IF1	27	S	GESSRSGsDGTPGPG	20501852
JUB_HUMAN	Q96IF1	230	S	GCQESRHsYPPALGS	20501852
NED4L_HUMAN	Q96PU5	342	S	SSRLRSCsVTDAVAE	20141511
NED4L_HUMAN	Q96PU5	448	S	IRRPRSLsSPTVTLS	20141511
SLIK1_HUMAN	Q96PX8	695	S	CGSHSL[S]D---	19640509
CIC_HUMAN	Q96RK0	173	S	PGKRRTQsLSALPKE	21087211
RMD3_HUMAN	Q96TC7	46	S	QRHGRSQsLPNSLDY	20141511
M3K5_HUMAN	Q99683	966	S	NEYLRSIsLPVPVLV	20141511
M3K3_HUMAN	Q99759	294	T	DYSDGRRtFPRIRRH	20141511
PKP2_HUMAN	Q99959	82	S	GNLHRTSsVPEYVYN	20141511
CDCA7_HUMAN	Q9BWT1	163	T	SRRPRRRtFPGVASR	23166294
PP12C_HUMAN	Q9BZL4	452	S	AGLQRSAsSSWLEGT	22137581
NDEL1_HUMAN	Q9GZM8	251	S	TPSARI[S]ALNI	20141511
NDEL1_HUMAN	Q9GZM8	336	S	GSSRPS[S]APGM	20141511
WWTR1_HUMAN	Q9GZV5	89	S	AQHVRSHsSPASLQL	20141511
MFF_HUMAN	Q9GZY8	157	S	LKRERSMsENAVRQN	21725060
KLC2_HUMAN	Q9H0B6	582	S	PRMKRASsLNFLNKS	20141511,21725060
KLC2_HUMAN	Q9H0B6	545	S	GSLRRSGsFGKLRDA	21725060
SIK2_HUMAN	Q9H0K1	358	S	DGRQRRPsTIAEQTV	22462548
SIK2_HUMAN	Q9H0K1	343	S	RLKSHRSsFPVEQRL	22462548
ISCU_HUMAN	Q9H1K1	14	S	FRLRRAAsALLLRSP	21725060
MYLK2_HUMAN	Q9H1R3	151	S	PAFLHSPsCPAIISS	20141511
REEP4_HUMAN	Q9H6H4	152	S	AGRLRSFsMQDLRSI	21725060
ZN395_HUMAN	Q9H8N7	451	S	RSRSLSFsEPQQPAP	20141511
ZN395_HUMAN	Q9H8N7	396	S	PSGALSKsAPGSFWH	20141511
CENPJ_HUMAN	Q9HC77	1109	S	NPPRRSKsAPPRDLG	20141511
WBS14_HUMAN	Q9NP71	140	S	QYVKRRKsPVCGFVT	18606808
WBS14_HUMAN	Q9NP71	196	S	KKRLRKPsREDDLLA	18606808,21665952
NGB_HUMAN	Q9NPG2	50	S	QYNCRQFsSPEDCLS	21965683
PAK6_HUMAN	Q9NQU5	113	S	TSRRRAQsLGLLGDE	24501395
RASF1_HUMAN	Q9NS23	179	S	LKLVRPVsVPSSKKP	20069457
RGS18_HUMAN	Q9NS28	218	S	NLRRRSRsFTCNEFQ	22234696
KLC4_HUMAN	Q9NSK0	554	S	GTLQRSGsLGKIRDV	21725060
KLC4_HUMAN	Q9NSK0	590	S	SNMKRAAsLNYLNQP	21725060
DDIT4_HUMAN	Q9NX09	137	S	ELLRLAYsEPCGLRG	20141511
DACT1_HUMAN	Q9NYF0	237	S	GAVCRSLsTPQFNSL	21262972
DACT1_HUMAN	Q9NYF0	827	S	KKILRFRsGSLKLMT	21262972
DTL_HUMAN	Q9NZJ0	464	T	LPLPSN[T]PTFS	25154416
ADA22_HUMAN	Q9P0K1	857	S	RFRPRSNsTETLSPA	20141511
ADA22_HUMAN	Q9P0K1	834	S	NGRPRSNsWQGNLGG	20141511
TBCD7_HUMAN	Q9P0N9	124	S	KLPRSP[S]FPLE	30143532
PI4KB_HUMAN	Q9UBF8	294	S	SNLKRTAsNPKVENE	20141511
ERRFI_HUMAN	Q9UJM3	251	S	RRLRRSHsGPAGSFN	23432726
DBNL_HUMAN	Q9UJU6	291	T	PFLQKQLtQPETHFG	21725060
DBNL_HUMAN	Q9UJU6	269	S	KQKERAMsTTSISSP	21725060
ING1_HUMAN	Q9UK53	342	S	AKAEREAsPADLPID	20141511
PITC1_HUMAN	Q9UKF7	274	S	SVRSAPSsAPSTPLS	22435829
PITC1_HUMAN	Q9UKF7	299	S	KDRPRKKsAPETLTL	22435829
HDAC9_HUMAN	Q9UKV0	220	S	FPLRKTAsEPNLKVR	20141511
HDAC9_HUMAN	Q9UKV0	451	S	RPLNRTQsAPLPQST	20141511
PRP19_HUMAN	Q9UMS4	193	T	ERKKRGKtVPEELVK	20629186
SYNP2_HUMAN	Q9UMS6	611	S	SPTRNMTsPIADFPA	20141511
BSN_HUMAN	Q9UPA5	2851	S	KTLQRSLsDPKPLSP	23516560
RIMS2_HUMAN	Q9UQ26	366	S	EYQSRYRsDPNLARY	20141511
EXO1_HUMAN	Q9UQ84	746	S	PGLYKSSsADSLSTT	22222486
BAIP2_HUMAN	Q9UQB8	340	T	LSDSYSNtLPVRKSV	20141511
BAIP2_HUMAN	Q9UQB8	360	T	YATTENKtLPRSSSM	20141511
GAB2_HUMAN	Q9UQC2	210	S	AENARSAsFSQGTRA	20141511
GAB2_HUMAN	Q9UQC2	391	T	ATIPRRNtLPAMDNS	20141511
HDAC5_HUMAN	Q9UQL6	259	S	FPLRKTAsEPNLKVR	20141511
HDAC5_HUMAN	Q9UQL6	498	S	RPLSRTQsSPLPQSP	20141511
SH2B3_HUMAN	Q9UQQ2	13	S	LQPSSPSsAPSASPA	22546852
SH2B3_HUMAN	Q9UQQ2	150	S	RHIFRRRsAGELPAA	22546852
RP3A_HUMAN	Q9Y2J0	272	S	AGLRRANsVQASRPA	20141511
SIK3_HUMAN	Q9Y2K2	411 (469)	T	YLSMRRHtVGVADPR	22588126
SIK3_HUMAN	Q9Y2K2	493 (551)	S	GPLGRRAsDGGANIQ	22588126
M3K2_HUMAN	Q9Y2U5	283	T	EYNDGRKtFPRARRT	23963453
RNF11_HUMAN	Q9Y3C5	135	T	DWLMRSFtCPSCMEP	20141511
CBY1_HUMAN	Q9Y3M2	20	S	TPPRKSAsLSNLHSL	20141511
IRS2_HUMAN	Q9Y4H2	577	S	GLRKRTYsLTTPARQ	22912850
IRS2_HUMAN	Q9Y4H2	1148	S	QGGRRRHsSETFSST	23615913
GPSM3_HUMAN	Q9Y4H4	35	S	STTRPWRsAPPSPPP	22843681
RN115_HUMAN	Q9Y4L5	133	S	RYRSRGSsRPDRSPA	22315970
CABIN_HUMAN	Q9Y6J0	2126	S	PEPSRAKsRPLPNMP	20141511
NUMBL_HUMAN	Q9Y6R0	305	S	EQLVRQGsFRGFPAL	20141511
NUMBL_HUMAN	Q9Y6R0	324	S	SPFKRQLsLRLNELP	20141511
LIMD1_HUMAN	Q9UGP4	316	S	GLPRSNsGLGG
