# Supplementary material for: The Integration of Proteome-Wide PTM Data with Protein Structural and Sequence Features Identifies Phosphorylations that Mediate 14-3-3 Interactions
Source: J Mol Biol. Author manuscript; Available in PMC 2023 Apr 13. (PMC10099770; doi:10.1016/j.jmb.2022.167890)
Supplement: Supplementary table/dataset 1 [file NIHMS1881042-supplement-Supplementary_table_dataset_1.xlsx]

## Sheet: Table S1
SAPH-ire Dataset	Aggregation Level	Feature	Feature Description	Level	Number	Mean	Std Dev	Std Err Mean	Lower 95%	Upper 95%	Welch Test p-Value	<-Log10(pValue)	Difference (mean[other]-mean[1433])	Rel. Difference (Abs. Val. %)
2019	Protein	OBSrc	Observation Source Count (Frequency of experimental observations for PTMs at the site of the protein)	14-3-3 int	173	32.6012	70.5785	5.36598	22.0095	43.1928	4.3688e-07	6.35964	-28.1913	86.4733
2019	Protein	OBSrc		other	262177	4.40986	18.2635	0.0356686	4.33995	4.47977
2019	Protein	Dis	IUPred disorder value or the protein phosphorylation site	14-3-3 int	173	0.56265	0.187938	0.0142886	0.534446	0.590853	2.46484e-09	8.60821	-0.09	15.994
2019	Protein	Dis		other	262158	0.472655	0.239598	0.000467953	0.471738	0.473572
2019	Protein Family	AP_MEM	Alignment position member count (i.e. measure of gaps occuring in the phosphorylation alignment position)	14-3-3 Int	154	15.1558	34.7785	2.80253	9.61919	20.6925	0.492692	0.307424	-1.9287	12.7255
2019	Protein Family	AP_MEM		other	178445	13.2272	45.367	0.107396	13.0167	13.4377
2019	Protein Family	AP_OIDc	Alignment position organisms ID count (i.e. count of number of unique orgnaisms contributing to the alignment position in the family)	14-3-3 Int	154	4.19481	2.40119	0.193494	3.81254	4.57707	0.00408296	2.38902	-0.5643	13.4528
2019	Protein Family	AP_OIDc		other	178445	3.63049	1.97145	0.00466696	3.62134	3.63963
2019	Protein Family	PRC_AP	PTM residue conservation (relative abundance of a modifiable residue [e.g. S/T/Y for phosphorylation] within an alignment position	14-3-3 Int	154	0.801814	0.257335	0.0207366	0.760847	0.842781	9.40474e-06	5.02665	-0.0951	11.8624
2019	Protein Family	PRC_AP		other	178445	0.706699	0.311845	0.000738222	0.705252	0.708146
2019	Protein Family	Dis	Mean IUPred disorder value for the aligment position harboring the phosphorylation site	14-3-3 Int	154	0.537397	0.175612	0.0141512	0.50944	0.565354	3.14887e-09	8.50184	-0.0891	16.5759
2019	Protein Family	Dis		other	178445	0.448318	0.226224	0.000535533	0.447269	0.449368
2019	Protein Family	OBSrc_pf	Observation Source Count in the family alingment position relative to total observations for the entire family.	14-3-3 Int	154	0.377597	0.29771	0.0239902	0.330202	0.424992	2.58218e-33	32.588	-0.3731	98.8115
2019	Protein Family	OBSrc_pf		other	178445	0.00448781	0.180939	0.000428331	0.0036483	0.00532733
2019	Protein Family	NPTM_2	Count of neighboring unique PTMs observed +/-2 positions away from the alignment position containing the phosphorylation site	14-3-3 Int	154	3.15584	4.50436	0.362972	2.43876	3.87293	2.77869e-05	4.55616	-1.569	49.7161
2019	Protein Family	NPTM_2		other	178445	1.58688	3.642	0.0086216	1.56998	1.60378
2019	Protein Family	NPTM_7	Count of neighboring unique PTMs observed +/-7 positions away from the alignment position containing the phosphorylation site	14-3-3 Int	154	8.46104	11.1156	0.895723	6.69146	10.2306	0.000225933	3.64602	-3.3849	40.0063
2019	Protein Family	NPTM_7		other	178445	5.07609	9.16877	0.021705	5.03355	5.11863
